# Supplementary material for: RBMX suppresses tumorigenicity and progression of bladder cancer by interacting with the hnRNP A1 protein to regulate PKM alternative splicing
Source: Oncogene. 2021 Feb 9;40(15):2635–50. doi: 10.1038/s41388-021-01666-z (PMC8049873; doi:10.1038/s41388-021-01666-z)
Supplement: Supplementary file 8 — Supplementary Table 1 [file 41388_2021_1666_MOESM8_ESM.xlsx]

## Sheet: Sheet1
Supplementary Table 1. The proteins interacted with RBMX were identified by combinding co-IP and mass spectrometry.
Accession	Description	Avg. Mass	-10lgP	#Peptides	#Unique
P38159|RBMX_HUMAN	RNA-binding motif protein X chromosome OS=Homo sapiens GN=RBMX PE=1 SV=3	42332	324.51	63	23
P07195|LDHB_HUMAN	L-lactate dehydrogenase B chain OS=Homo sapiens GN=LDHB PE=1 SV=2	36639	191.19	14	13
P52907|CAZA1_HUMAN	F-actin-capping protein subunit alpha-1 OS=Homo sapiens GN=CAPZA1 PE=1 SV=3	32923	187.81	11	9
P62140|PPP1CB_HUMAN	Serine/threonine-protein phosphatase PP1-beta catalytic subunit OS=Homo sapiens GN=PPP1CB PE=1 SV=3	37187	181.29	13	4
P62136|PPP1CA_HUMAN	Serine/threonine-protein phosphatase PP1-alpha catalytic subunit OS=Homo sapiens GN=PPP1CA PE=1 SV=1	37512	179.8	13	3
P00338|LDHA_HUMAN	L-lactate dehydrogenase A chain OS=Homo sapiens GN=LDHA PE=1 SV=2	36689	179.54	14	13
P09651|HNRNPA1_HUMAN	Heterogeneous nuclear ribonucleoprotein A1 OS=Homo sapiens GN=HNRNPA1 PE=1 SV=5	34225	178.55	13	11
P09493|TPM1_HUMAN	Tropomyosin alpha-1 chain OS=Homo sapiens GN=TPM1 PE=1 SV=2	32709	177.56	21	9
P36873|PPP1CC_HUMAN	Serine/threonine-protein phosphatase PP1-gamma catalytic subunit OS=Homo sapiens GN=PPP1CC PE=1 SV=1	36984	175.91	11	1
P31942|HNRH3_HUMAN	Heterogeneous nuclear ribonucleoprotein H3 OS=Homo sapiens GN=HNRNPH3 PE=1 SV=2	36926	174.59	11	11
P40926|MDHM_HUMAN	Malate dehydrogenase mitochondrial OS=Homo sapiens GN=MDH2 PE=1 SV=3	35503	167.1	12	12
Q15717|ELAV1_HUMAN	ELAV-like protein 1 OS=Homo sapiens GN=ELAVL1 PE=1 SV=2	36092	164.59	12	12
P06753|TPM3_HUMAN	Tropomyosin alpha-3 chain OS=Homo sapiens GN=TPM3 PE=1 SV=2	32950	158.89	16	7
P12004|PCNA_HUMAN	Proliferating cell nuclear antigen OS=Homo sapiens GN=PCNA PE=1 SV=1	28769	158.67	9	9
P47755|CAZA2_HUMAN	F-actin-capping protein subunit alpha-2 OS=Homo sapiens GN=CAPZA2 PE=1 SV=3	32949	153.51	10	8
P67936|TPM4_HUMAN	Tropomyosin alpha-4 chain OS=Homo sapiens GN=TPM4 PE=1 SV=3	28522	148.91	13	6
Q15181|PPA1_HUMAN	Inorganic pyrophosphatase OS=Homo sapiens GN=PPA1 PE=1 SV=2	32660	148.87	9	7
Q07021|C1QBP_HUMAN	Complement component 1 Q subcomponent-binding protein mitochondrial OS=Homo sapiens GN=C1QBP PE=1 SV=1	31362	145.81	6	6
Q08211|DHX9_HUMAN	ATP-dependent RNA helicase A OS=Homo sapiens GN=DHX9 PE=1 SV=4	140958	144.97	8	4
Q00839|HNRPU_HUMAN	Heterogeneous nuclear ribonucleoprotein U OS=Homo sapiens GN=HNRNPU PE=1 SV=6	90585	144.97	8	4
P60891|PRPS1_HUMAN	Ribose-phosphate pyrophosphokinase 1 OS=Homo sapiens GN=PRPS1 PE=1 SV=2	34834	144.26	10	10
P07355|ANXA2_HUMAN	Annexin A2 OS=Homo sapiens GN=ANXA2 PE=1 SV=2	38604	133.4	9	9
P08758|ANXA5_HUMAN	Annexin A5 OS=Homo sapiens GN=ANXA5 PE=1 SV=2	35937	132.54	10	10
P02768|ALBU_HUMAN	Serum albumin OS=Homo sapiens GN=ALB PE=1 SV=2	69367	129.75	6	4
P22087|FBRL_HUMAN	rRNA 2'-O-methyltransferase fibrillarin OS=Homo sapiens GN=FBL PE=1 SV=2	33784	128.16	7	7
Q16629|SRSF7_HUMAN	Serine/arginine-rich splicing factor 7 OS=Homo sapiens GN=SRSF7 PE=1 SV=1	27367	124.95	6	6
P11177|ODPB_HUMAN	Pyruvate dehydrogenase E1 component subunit beta mitochondrial OS=Homo sapiens GN=PDHB PE=1 SV=3	39233	119.64	9	9
O60506|HNRPQ_HUMAN	Heterogeneous nuclear ribonucleoprotein Q OS=Homo sapiens GN=SYNCRIP PE=1 SV=2	69603	116.91	6	3
O43390|HNRPR_HUMAN	Heterogeneous nuclear ribonucleoprotein R OS=Homo sapiens GN=HNRNPR PE=1 SV=1	70943	116.91	6	3
Q01130|SRSF2_HUMAN	Serine/arginine-rich splicing factor 2 OS=Homo sapiens GN=SRSF2 PE=1 SV=4	25476	114.82	6	2
Q86V81|THOC4_HUMAN	THO complex subunit 4 OS=Homo sapiens GN=ALYREF PE=1 SV=3	26888	114.82	6	2
P51991|HNRNPA3_HUMAN	Heterogeneous nuclear ribonucleoprotein A3 OS=Homo sapiens GN=HNRNPA3 PE=1 SV=2	39595	112.99	6	2
Q12904|AIMP1_HUMAN	Aminoacyl tRNA synthase complex-interacting multifunctional protein 1 OS=Homo sapiens GN=AIMP1 PE=1 SV=2	34353	109.35	6	6
Q9UNQ2|DIM1_HUMAN	Probable dimethyladenosine transferase OS=Homo sapiens GN=DIMT1 PE=1 SV=1	35236	100.35	5	5
Q13765|NACA_HUMAN	Nascent polypeptide-associated complex subunit alpha OS=Homo sapiens GN=NACA PE=1 SV=1	23384	97.89	3	3
P00387|NB5R3_HUMAN	NADH-cytochrome b5 reductase 3 OS=Homo sapiens GN=CYB5R3 PE=1 SV=3	34235	94.01	3	3
Q15691|MARE1_HUMAN	Microtubule-associated protein RP/EB family member 1 OS=Homo sapiens GN=MAPRE1 PE=1 SV=3	29999	86.61	5	5
Q9BQP7|MGME1_HUMAN	Mitochondrial genome maintenance exonuclease 1 OS=Homo sapiens GN=MGME1 PE=1 SV=1	39421	83.87	4	4
P68104|EF1A1_HUMAN	Elongation factor 1-alpha 1 OS=Homo sapiens GN=EEF1A1 PE=1 SV=1	50141	79.4	3	3
Q5VTE0|EF1A3_HUMAN	Putative elongation factor 1-alpha-like 3 OS=Homo sapiens GN=EEF1A1P5 PE=5 SV=1	50185	79.4	3	3
Q12905|ILF2_HUMAN	Interleukin enhancer-binding factor 2 OS=Homo sapiens GN=ILF2 PE=1 SV=2	43062	78.79	4	4
P06732|KCRM_HUMAN	Creatine kinase M-type OS=Homo sapiens GN=CKM PE=1 SV=2	43101	77.56	3	3
P15121|ALDR_HUMAN	Aldose reductase OS=Homo sapiens GN=AKR1B1 PE=1 SV=3	35853	77.45	4	4
P02671|FIBA_HUMAN	Fibrinogen alpha chain OS=Homo sapiens GN=FGA PE=1 SV=2	94973	75.45	2	2
Q96C36|P5CR2_HUMAN	Pyrroline-5-carboxylate reductase 2 OS=Homo sapiens GN=PYCR2 PE=1 SV=1	33637	72.38	2	2
P50402|EMD_HUMAN	Emerin OS=Homo sapiens GN=EMD PE=1 SV=1	28994	70.68	2	2
Q96AG4|LRC59_HUMAN	Leucine-rich repeat-containing protein 59 OS=Homo sapiens GN=LRRC59 PE=1 SV=1	34930	70.19	3	3
Q9UNE7|CHIP_HUMAN	E3 ubiquitin-protein ligase CHIP OS=Homo sapiens GN=STUB1 PE=1 SV=2	34856	68.79	3	3
Q9H9J2|RM44_HUMAN	39S ribosomal protein L44 mitochondrial OS=Homo sapiens GN=MRPL44 PE=1 SV=1	37535	68.68	4	4
P62879|GBB2_HUMAN	Guanine nucleotide-binding protein G(I)/G(S)/G(T) subunit beta-2 OS=Homo sapiens GN=GNB2 PE=1 SV=3	37331	68.3	3	2
Q9HAV0|GBB4_HUMAN	Guanine nucleotide-binding protein subunit beta-4 OS=Homo sapiens GN=GNB4 PE=1 SV=3	37567	68.3	3	2
Q9H2U2|IPYR2_HUMAN	Inorganic pyrophosphatase 2 mitochondrial OS=Homo sapiens GN=PPA2 PE=1 SV=2	37920	67.72	3	1
P62873|GBB1_HUMAN	Guanine nucleotide-binding protein G(I)/G(S)/G(T) subunit beta-1 OS=Homo sapiens GN=GNB1 PE=1 SV=3	37377	67.69	3	2
P43307|SSRA_HUMAN	Translocon-associated protein subunit alpha OS=Homo sapiens GN=SSR1 PE=1 SV=3	32235	64.33	2	2
Q99623|PHB2_HUMAN	Prohibitin-2 OS=Homo sapiens GN=PHB2 PE=1 SV=2	33296	63.24	4	4
P48739|PIPNB_HUMAN	Phosphatidylinositol transfer protein beta isoform OS=Homo sapiens GN=PITPNB PE=1 SV=2	31540	61.95	2	2
P13995|MTDC_HUMAN	Bifunctional methylenetetrahydrofolate dehydrogenase/cyclohydrolase mitochondrial OS=Homo sapiens GN=MTHFD2 PE=1 SV=2	37895	59.43	3	3
P40937|RFC5_HUMAN	Replication factor C subunit 5 OS=Homo sapiens GN=RFC5 PE=1 SV=1	38497	57.49	2	2
P05109|S10A8_HUMAN	Protein S100-A8 OS=Homo sapiens GN=S100A8 PE=1 SV=1	10835	56.84	2	2
Q96FW1|OTUB1_HUMAN	Ubiquitin thioesterase OTUB1 OS=Homo sapiens GN=OTUB1 PE=1 SV=2	31284	56.42	1	1
Q9Y5K5|UCHL5_HUMAN	Ubiquitin carboxyl-terminal hydrolase isozyme L5 OS=Homo sapiens GN=UCHL5 PE=1 SV=3	37607	56.22	3	3
P19623|SPEE_HUMAN	Spermidine synthase OS=Homo sapiens GN=SRM PE=1 SV=1	33825	54.94	2	2
Q9BU76|MMTA2_HUMAN	Multiple myeloma tumor-associated protein 2 OS=Homo sapiens GN=MMTAG2 PE=1 SV=1	29412	54.83	2	2
Q9H7B2|RPF2_HUMAN	Ribosome production factor 2 homolog OS=Homo sapiens GN=RPF2 PE=1 SV=2	35583	54.47	2	2
A6NHT5|HMX3_HUMAN	Homeobox protein HMX3 OS=Homo sapiens GN=HMX3 PE=1 SV=1	37825	54.04	1	1
Q16795|NDUA9_HUMAN	NADH dehydrogenase [ubiquinone] 1 alpha subcomplex subunit 9 mitochondrial OS=Homo sapiens GN=NDUFA9 PE=1 SV=2	42510	53.69	2	2
Q9BVG4|PBDC1_HUMAN	Protein PBDC1 OS=Homo sapiens GN=PBDC1 PE=1 SV=1	26057	52.75	2	2
