# Supplementary material for: RBMX suppresses tumorigenicity and progression of bladder cancer by interacting with the hnRNP A1 protein to regulate PKM alternative splicing
Source: Oncogene. 2021 Feb 9;40(15):2635–50. doi: 10.1038/s41388-021-01666-z (PMC8049873; doi:10.1038/s41388-021-01666-z)
Supplement: Supplementary file 9 — Supplementary Table 2 [file 41388_2021_1666_MOESM9_ESM.xlsx]

## Sheet: gProfiler_hsapiens_2020-2-24 下午
Supplementary Table 2. The proteins interacted with RBMX were analyzed by gProfiler.
source	term_name	term_id	adjusted_p_value	negative_log10_of_adjusted_p_value	term_size	query_size	intersection_size	effective_domain_size	intersections
GO:MF	RNA binding	GO:0003723	7.05547e-08	7.15147	1902	66	27	18098	RBMX,PPP1CC,HNRNPH3,HNRNPA1,MDH2,ELAVL1,C1QBP,DHX9,HNRNPU,ANXA2,FBL,SRSF7,SYNCRIP,HNRNPR,SRSF2,ALYREF,HNRNPA3,AIMP1,DIMT1,MAPRE1,EEF1A1,ILF2,LRRC59,MRPL44,UCHL5,MMTAG2,RPF2
GO:MF	protein-containing complex binding	GO:0044877	0.000210922	3.67588	1128	66	17	18098	CAPZA1,PPP1CA,TPM1,PPP1CC,TPM3,PCNA,CAPZA2,TPM4,C1QBP,DHX9,HNRNPU,FBL,GNB2,GNB4,GNB1,UCHL5,NDUFA9
GO:MF	double-stranded RNA binding	GO:0003725	0.00394271	2.40421	74	66	5	18098	ELAVL1,DHX9,HNRNPU,ILF2,MRPL44
GO:MF	nucleic acid binding	GO:0003676	0.00731703	2.13567	4355	66	32	18098	RBMX,PPP1CC,HNRNPH3,HNRNPA1,MDH2,ELAVL1,PCNA,C1QBP,DHX9,HNRNPU,ANXA2,ALB,FBL,SRSF7,SYNCRIP,HNRNPR,SRSF2,ALYREF,HNRNPA3,AIMP1,DIMT1,NACA,MAPRE1,EEF1A1,ILF2,LRRC59,MRPL44,RFC5,UCHL5,MMTAG2,RPF2,HMX3
GO:MF	single-stranded RNA binding	GO:0003727	0.00871972	2.0595	87	66	5	18098	RBMX,HNRNPA1,DHX9,HNRNPU,SYNCRIP
GO:BP	mRNA splicing, via spliceosome	GO:0000398	6.88782e-06	5.16192	348	64	12	17847	RBMX,HNRNPH3,HNRNPA1,ELAVL1,C1QBP,DHX9,HNRNPU,SRSF7,SYNCRIP,HNRNPR,SRSF2,HNRNPA3
GO:BP	RNA splicing, via transesterification reactions with bulged adenosine as nucleophile	GO:0000377	6.88782e-06	5.16192	348	64	12	17847	RBMX,HNRNPH3,HNRNPA1,ELAVL1,C1QBP,DHX9,HNRNPU,SRSF7,SYNCRIP,HNRNPR,SRSF2,HNRNPA3
GO:BP	RNA splicing, via transesterification reactions	GO:0000375	7.58548e-06	5.12002	351	64	12	17847	RBMX,HNRNPH3,HNRNPA1,ELAVL1,C1QBP,DHX9,HNRNPU,SRSF7,SYNCRIP,HNRNPR,SRSF2,HNRNPA3
GO:BP	negative regulation of mRNA metabolic process	GO:1903312	3.48953e-05	4.45723	82	64	7	17847	RBMX,ELAVL1,C1QBP,DHX9,HNRNPU,SRSF7,SYNCRIP
GO:BP	RNA splicing	GO:0008380	9.08228e-05	4.0418	439	64	12	17847	RBMX,HNRNPH3,HNRNPA1,ELAVL1,C1QBP,DHX9,HNRNPU,SRSF7,SYNCRIP,HNRNPR,SRSF2,HNRNPA3
GO:BP	RNA processing	GO:0006396	0.000246141	3.60882	929	64	16	17847	RBMX,HNRNPH3,HNRNPA1,ELAVL1,C1QBP,DHX9,HNRNPU,FBL,SRSF7,SYNCRIP,HNRNPR,SRSF2,HNRNPA3,DIMT1,MRPL44,RPF2
GO:BP	mRNA processing	GO:0006397	0.000534258	3.27225	517	64	12	17847	RBMX,HNRNPH3,HNRNPA1,ELAVL1,C1QBP,DHX9,HNRNPU,SRSF7,SYNCRIP,HNRNPR,SRSF2,HNRNPA3
GO:BP	regulation of mRNA metabolic process	GO:1903311	0.000561554	3.25061	332	64	10	17847	RBMX,HNRNPA1,ELAVL1,C1QBP,DHX9,HNRNPU,SRSF7,SYNCRIP,HNRNPR,SRSF2
GO:BP	CRD-mediated mRNA stabilization	GO:0070934	0.00091163	3.04018	5	64	3	17847	DHX9,HNRNPU,SYNCRIP
GO:BP	alternative mRNA splicing, via spliceosome	GO:0000380	0.000917046	3.03761	81	64	6	17847	RBMX,HNRNPA1,DHX9,HNRNPU,SRSF7,SRSF2
GO:BP	regulation of mRNA processing	GO:0050684	0.00177599	2.75056	145	64	7	17847	RBMX,HNRNPA1,C1QBP,DHX9,HNRNPU,SRSF7,SRSF2
GO:BP	regulation of mRNA splicing, via spliceosome	GO:0048024	0.00449583	2.34719	106	64	6	17847	RBMX,HNRNPA1,C1QBP,HNRNPU,SRSF7,SRSF2
KEGG	Spliceosome	KEGG:03040	0.000639007	3.19449	134	44	7	7772	RBMX,HNRNPA1,HNRNPU,SRSF7,SRSF2,ALYREF,HNRNPA3
KEGG	Pyruvate metabolism	KEGG:00620	0.00466456	2.33119	39	44	4	7772	LDHB,LDHA,MDH2,PDHB
KEGG	Dopaminergic synapse	KEGG:04728	0.00625611	2.2037	131	44	6	7772	PPP1CB,PPP1CA,PPP1CC,GNB2,GNB4,GNB1
REAC	Downregulation of TGF-beta receptor signaling	REAC:R-HSA-2173788	5.10884e-05	4.29168	24	57	5	10565	PPP1CB,PPP1CA,PPP1CC,STUB1,UCHL5
REAC	mRNA Splicing - Major Pathway	REAC:R-HSA-72163	0.000143032	3.84457	179	57	9	10565	RBMX,HNRNPA1,ELAVL1,DHX9,HNRNPU,SRSF7,HNRNPR,SRSF2,HNRNPA3
REAC	TGF-beta receptor signaling activates SMADs	REAC:R-HSA-2173789	0.000167117	3.77698	30	57	5	10565	PPP1CB,PPP1CA,PPP1CC,STUB1,UCHL5
REAC	mRNA Splicing	REAC:R-HSA-72172	0.000206936	3.68416	187	57	9	10565	RBMX,HNRNPA1,ELAVL1,DHX9,HNRNPU,SRSF7,HNRNPR,SRSF2,HNRNPA3
REAC	Processing of Capped Intron-Containing Pre-mRNA	REAC:R-HSA-72203	0.00153207	2.81472	238	57	9	10565	RBMX,HNRNPA1,ELAVL1,DHX9,HNRNPU,SRSF7,HNRNPR,SRSF2,HNRNPA3
REAC	Pyrophosphate hydrolysis	REAC:R-HSA-71737	0.00972787	2.01198	2	57	2	10565	PPA1,PPA2
